# Supplementary material for: Analysis of Pericoronary Adipose Tissue Attenuation in Patients with Type 2 Diabetes Mellitus on Angiotensin-Converting Enzyme Inhibitors and Angiotensin Receptor Blockers: A Propensity-Score-Matched Observational Study
Source: Biomedicines. 2026 Jun 2;14(6):1268. doi: 10.3390/biomedicines14061268 (PMC13296852; doi:10.3390/biomedicines14061268)
Supplement: Supplementary file 1 [file biomedicines-14-01268-s001.zip]

Archive with 1 entries (1 files):
- biomedicines-4285183-supplementary.pdf
